# Supplementary material for: Effects of l-Arginine Plus Vitamin C Supplementation on Physical Performance, Endothelial Function, and Persistent Fatigue in Adults with Long COVID: A Single-Blind Randomized Controlled Trial
Source: Nutrients. 2022 Nov 23;14(23):4984. doi: 10.3390/nu14234984 (PMC9738241; doi:10.3390/nu14234984)
Supplement: Supplementary file 1 [file nutrients-14-04984-s001.zip]

Archive with 1 entries (1 files):
- nutrients-1941400-supplementary.pdf
